# Supplementary material for: Beta-Hydroxybutyrate (BHB), Glucose, Insulin, Octanoate (C8), and Decanoate (C10) Responses to a Medium-Chain Triglyceride (MCT) Oil with and without Glucose: A Single-Center Study in Healthy Adults
Source: Nutrients. 2023 Feb 24;15(5):1148. doi: 10.3390/nu15051148 (PMC10005646; doi:10.3390/nu15051148)
Supplement: Supplementary file 1 [file nutrients-15-01148-s001.zip]

Archive with 5 entries (5 files):
- Figure S1 - Base peak intensity chromatogram of medium-chain fatty acids.pdf
- Figure S2_CorrPlots_page 1 all data_page 2 only significant data.pdf
- R Document S1 - AUC_C8_C10_Korr_Reg.R
- Table S1 Pre meals and drinks.xlsx
- Table S2 - Total Ketones and AcAc.xlsm
