# Supplementary material for: Beta-Hydroxybutyrate (BHB), Glucose, Insulin, Octanoate (C8), and Decanoate (C10) Responses to a Medium-Chain Triglyceride (MCT) Oil with and without Glucose: A Single-Center Study in Healthy Adults
Source: Nutrients. 2023 Feb 24;15(5):1148. doi: 10.3390/nu15051148 (PMC10005646; doi:10.3390/nu15051148)
Supplement: Supplementary file 1 [file nutrients-15-01148-s001.zip › Table S1 Pre meals and drinks.xlsx]

## Sheet: Table S1 Pre Meals and Drinks
Nutritional Information of Pre-Meals and Drinks
Calculated via Prodi
Dietitian: IK
Nutritional Information		ID 1			ID 2			ID 3			ID 4			ID 5			ID 6			ID 7			ID 8			ID 9			ID 10			ID 11			ID 12			ID 13			ID 14			ID 15			ID 16
		Control	MCT	MCT + Glc	Control	MCT	MCT + Glc	Control	MCT	MCT + Glc	Control	MCT	MCT + Glc	Control	MCT	MCT + Glc	Control	MCT	MCT + Glc	Control	MCT	MCT + Glc	Control	MCT	MCT + Glc	Control	MCT	MCT + Glc	Control	MCT	MCT + Glc	Control	MCT	MCT + Glc	Control	MCT	MCT + Glc	Control	MCT	MCT + Glc	Control	MCT	MCT + Glc	Control	MCT	MCT + Glc	Control	MCT	MCT + Glc
Energy (kcal)		1546	1497	1799	2877	3034	3150	2920	2551	2454	1560	1535	1404	2001	1921	1694	1751	1812	1613	1166	824	956	915	1018	883	1820	1750	1692	1329	1094	1104	2062	2433	2136	2550	2318	2589	2204	2394	1792	2406	2322	2083	2049	1534	1552	2781	2103	2009
Total Carbohydrate, gramm (%)		196 (51)	212,2 (57)	259,4 (58)	369,4 (51)	389,2 (51)	397,6 (51)	367,3 (50)	322,8 (51)	306,9 (50)	292,4 (75)	253,6 (66)	240,4 (69)	256,1 (51)	245,6 (51)	213,5 (50)	219,6 (50)	224,5 (50)	207 (51)	145,6 (50%)	102,8 (50)	126,3 (53)	116,1 (51)	127,2 (50)	109,7 (50)	229,3 (50)	229,6 (53)	215,2 (51)	165,3 (50)	140,7 (51)	136,7 (50)	256 (50)	301,5 (50)	268,7 (50)	324,9 (51)	310,8 (54)	356,5 (55)	278 (51)	303 (51)	228,9 (51)	362,2 (60)	292,5 (50)	308,1 (59)	270,7 (53)	203,7 (53)	192,6 (50)	358,6 (52)	261,9 (50)	249,3 (50)
Total Fat, gramm		48.3	43.2	54.7	107.8	114.8	122.9	101.2	94.6	87.3	21.6	40.1	30.3	79.8	80.6	67.8	62.3	66.7	53.5	37.4	23.7	26.1	24.9	35.4	27.5	59.3	49.9	57.2	43.1	33.8	36.6	81.7	91.6	80.5	80.8	89.5	79.2	79.7	77.6	69.6	73.5	90	65.4	69	58.8	60	105.9	88.5	83.6
Protein, gramm		76.5	59.3	60	92.8	101.2	96	118.9	90.7	101	42	33.9	33.8	56.5	46.6	50.7	71.3	69.3	67	53.3	46.4	48.9	52.9	42.5	45.8	79.9	73.9	69	55.5	50.1	51.2	68	79.1	74.5	98.9	51.3	84.3	84.9	84.1	52.1	69.8	76.6	57.6	75.5	42.5	52.3	83.6	56.4	57.2
[truncated: 9 more columns]
