# Supplementary material for: Beta-Hydroxybutyrate (BHB), Glucose, Insulin, Octanoate (C8), and Decanoate (C10) Responses to a Medium-Chain Triglyceride (MCT) Oil with and without Glucose: A Single-Center Study in Healthy Adults
Source: Nutrients. 2023 Feb 24;15(5):1148. doi: 10.3390/nu15051148 (PMC10005646; doi:10.3390/nu15051148)
Supplement: Supplementary file 1 [file nutrients-15-01148-s001.zip › Table S2 - Total Ketones and AcAc.xlsm]

## Sheet:  Total Ketones (µmolproL)
Test ID	Treatment	time (min)	Pat Id 1	Pat Id 2	Pat Id 3	Pat Id 4	Pat Id 5	Pat Id 6	Pat Id 7	Pat Id 8	Pat Id 9	Pat Id 10	Pat Id 11	Pat Id 12	Pat Id 13	Pat Id 14	Pat Id 15	Pat Id 16	Pat Id 17	Pat Id 18	Pat Id 19
1	Control	0	345.03	84.13	103.19	32.99	217.64	232.61	266.9	334.91	20.84	52.22	32.33	68.86	42.68	38.24	36.8	52.93	95.29	241.17	133.05
2	Control	30	461.09	86.55	90.22	23.78	276.51	129.84	228.99	447.72	18.65	44.57	32.9	68.85	49.68	30.96	34.81	28.06	80.86	206.91	144.05
3	Control	60	542.64	76.42	83.67	39.48	369.2	189.94	332.24	245.64	23.93	51	53.12	110.36	77.89	43.66	54.13	30.3	136.99	256.17	129.26
4	Control	90	590.46	46.81	91.04	47.38	542.21	190.15	467.25	435.53	34.73	69.58	47.64	141.03	75.11	69.26	91.35	57.56	75.44	310.36	137.86
5	Control	120	645.95	77.99	73.73	53.62	529.7	184.96	417.66	453.78	32.5	67.69	61.7	153.51	70.56	53	71.08	68.1	161.98	322.84	187.19
6	Control	180	565.56	60.17	97.37	75.77	618.22	266.84	650.01	724.67	29.53	143.05	53.81	192.25	78.72	73.73	120.12	119.23	143.89	201.09	128.64
7	Control	240	569.79	95.62	119.07	102.38	598.39	222.37	712.89	530.24	22.98	101.57	221.25	9.6	119.35	111.9	204.01	226.74	158.75	276.45	63.2
8	Control	300	585.06	218.01	273.47	165.94	701.19	242.2	770.19	561.25	35.18	207.69	229	414.12	124.99	143.75	274.86	247.16	288.93	363.61	138.23
9	MCT	0	53.08	35.47	54.24	46.63	98.25	506.11	227.07	24.41	27.06	180.95	45.59	39.48	35.83	32.03	83.85	71.59	78.95	136.95	53.17
10	MCT	30	53.48	413.68	94.5	389.02	330.38	578.17	224.49	151.22	149.03	146.16	203.2	54.74	46.3	24.11	244.56	105.46	36.4	128.47	41.39
11	MCT	60	363.17	642.33	445.11	596.38	497.79	508.09	286.23	211.64	261.33	581.47	459.17	262.97	410.79	58.13	389.76	73.7	101.17	150.43	235.65
12	MCT	90	474.11	413.67	405.99	536.05	392.16	556.42	252.65	281.53	213.85	618.89	562.19	288.01	437.05	196.3	366.75	128.4	136.95	231.16	269.81
13	MCT	120	564.17	219.47	378.43	463.36	524.57	689.78	387.44	381.7	391.67	582.69	365.38	361.5	308.44	71.07	314.7	212.08	181.93	206.52	320.7
14	MCT	180	337.65	263.77	613.64	450.19	425.82	604.97	458.86	447.27	538.33	556.18	388.79	490.95	128.13	276.09	355.78	293.34	157.93	220.53	542.06
15	MCT	240	489.56	394.75	465.46	441.21	376.04	708.68	495.01	620.44	367.43	631.72	482.1	540.05	169.26	281.15	491.16	492.18	261.2	297.7	486.87
16	MCT	300	364.86	316.9	481.52	301.44	436.54	649.08	700.9	377.1	478.1	709.64	492.82	546.98	331.92	182.1	477.89	598.09	405.64	468.42	522.76
17	MCT & Gluc	0	442.15	194.56	65.93	35.39	188.9	45.2	177.53	79.71	23.8	31.52	313.4	75.05	32.24	18.7	25.75	50.96	82.62	234.59	237.44
18	MCT & Gluc	30	299.57	256.44	115.06	37.19	210.7	27.36	244.06	64.23	25.39	23.66	166.26	98.41	151.46	29.41	28.02	24.3	47.36	78.01	154.05
19	MCT & Gluc	60	293.96	441.83	115.59	70.08	367.92	25.23	280.52	136.91	229.62	17.08	204.92	68.57	171.17	175.05	274.14	12.22	117.42	27.69	95.86
20	MCT & Gluc	90	520.32	613.38	689.66	267.16	633.9	41.84	352.12	275.97	262.64	37	288.22	200.7	192.07	332.85	275.05	20.89	328.48	38.67	352.94
21	MCT & Gluc	120	607.45	815.89	519.83	534.83	532.63	96.86	455.59	272.97	356.61	240.49	422.54	403.53	188.95	291.44	291.97	39.01	381.2	177.86	558.11
22	MCT & Gluc	180	839.62	725.56	453.85	388.74	681.28	258.01	358.77	672.4	372.73	192.9	528.09	448.33	182.08	277.71	349.86	215.21	401.99	213.24	685.1
23	MCT & Gluc	240	788.71	666.67	417.75	367.42	891.08	345.31	411.95	996.83	554.98	322.24	566.46	568.55	802.41	366.26	260.55	400.79	310.88	343.12	778.57
24	MCT & Gluc	300	1000	567.2	471.07	244.77	562.18	431.87	661.2	810.84	427.08	392.7	763	730.13	561.55	410.15	141.2	342.08	555.77	380.14	569.59

## Sheet: AcAc (µmolproL)
Test ID	Treatment	Zeit (min)	AcAc- Pat 1	AcAc Pat 2	AcAc- Pat 3	AcAc- Pat 4	AcAc- Pat 5	AcAc- Pat 6	AcAc-Pat 7	AcAc- Pat 8	AcAc - Pat 9	AcAc- Pat 10	AcAc- Pat 11	AcAC- Pat 12	AcAc- Pat 13	AcAc- Pat 14	AcAc- Pat 15	AcAc- Pat 16	AcAc- Pat 17	AcAc Pat 18	AcAc Pat 19
1	Control	0	3.32	7.17	10.12	-0.5	5.54	5.29	-16.69	14.21	4.77	6.13	5.84	0.29	2.92	4.32	3.58	1.43	6.9	-5.47	-0.43
2	Control	30	20.36	6.69	8.11	-10.67	-36.36	5.33	-10.84	-15.8	4.17	7.9	6.86	1.04	7.63	5.89	4.53	3.03	4	-0.97	6.58
3	Control	60	29.33	5.87	10.19	-2.89	2.81	9.96	26.13	0.77	0.89	3.24	12.88	-9.64	7.13	6.05	5.32	-0.86	7.22	-8.08	12.87
4	Control	90	20.49	4.5	9.41	0.99	11.55	5.12	-167.95	-9.64	3.49	6.73	2.14	4.59	6.21	5.28	25.32	2.6	5	-2.4	8.79
5	Control	120	35.51	8.33	4.23	-11.38	-87.6	29.17	-153.01	0.23	5.49	5.9	-3.03	8.93	1.23	5.05	28.4	1.21	6.14	-4.93	-11.89
6	Control	180	-23.76	3.32	9.36	-3.98	23.67	5.78	97.54	17.85	5.15	3.98	-1.6	5.58	4.84	11.09	8.33	-31.24	8.81	-40.05	-2.29
7	Control	240	-19.18	9.27	13.01	-25.15	12.24	11.08	-135.47	-42.53	5.21	5.5	-39.75	45.25	8.35	10.15	6.53	2.17	4.39	-2.22	3.25
8	Control	300	12.23	13.73	30.29	-17.09	8.41	5.57	-74.39	-8.98	3.48	9.04	9.74	-0.7	2.61	8.89	14.84	-13.28	7.82	-21.1	-11.6
9	MCT	0	2.29	6.39	12.51	1.76	-7.4	11.51	-30.9	6.27	2.37	-2.88	7.61	-10.49	5.12	5.89	1.23	4.75	3.63	1.12	0.46
10	MCT	30	4.9	16.77	18.6	-22.47	-94.08	10.42	-16.91	-9.12	7.81	4.88	25.17	-20.29	5.41	2.07	42.23	-1.42	5.45	-6.87	-8.54
11	MCT	60	11.6	41.11	49.02	4.8	-111.76	11.5	-19.44	9.36	4.62	11.91	92.28	-80.37	12.2	7.83	-5.78	0.71	4.12	-3.41	-2.12
12	MCT	90	15.47	19.79	45.32	-12.19	-75.13	-2.08	-176.52	10.05	4.97	11.91	26.49	-14.58	14.37	2.66	33.8	8.18	7.28	0.9	-46.88
13	MCT	120	16.28	15.06	35.76	-17.06	15.05	79.26	4.4	7.37	13.77	15.94	24.3	-8.36	8.87	0.08	72.3	8.82	9.55	-0.73	-30.03
14	MCT	180	-9.73	15.01	162.76	12.43	8.04	-30.46	39.85	13.69	16.74	12.29	34.86	-22.57	2.21	9.67	-41.31	6.23	10.52	-4.29	-1.6
15	MCT	240	10.16	21.42	72.72	21.26	7.68	0.42	24.52	22.93	12.65	21.43	16.68	4.75	9.08	18.22	-18.09	15.21	7.74	7.47	-20.91
16	MCT	300	12.53	26.9	33.39	13.82	14.4	-258.82	-3.26	16.72	12.97	31.98	62.81	-30.83	9.85	9.01	-28.86	16.29	19.55	-3.26	-35.14
17	MCT & Gluc	0	28.32	10.13	14.78	-5.75	-3.01	-18.14	-14.81	5.88	5.15	5.61	48.26	-42.65	4.33	1.94	0.46	4.72	7.82	-3.1	8.39
18	MCT & Gluc	30	15.35	20.42	-1.16	3.14	-38.02	-15.02	-18.62	5.87	4.09	5.61	27.57	-21.96	5.17	-0.95	-6.47	6.52	7.01	-0.49	2.63
19	MCT & Gluc	60	22.11	21.9	6.66	5.15	-36.35	-4.92	4.84	6.54	11.06	4.11	4.29	-0.18	3.98	4.45	-5.99	-0.03	5.16	-5.19	5.79
20	MCT & Gluc	90	4.47	22.53	-168.57	-36.59	-55.8	-5.49	-5.64	3.86	8.94	6.06	-9.59	15.65	4.63	11.18	-121.82	5.69	14.17	-8.48	-23.33
21	MCT & Gluc	120	-5.12	44.81	60.73	16.77	14.8	-11.19	56.16	2.9	18.24	5.43	12.49	-7.06	7.44	-11.72	-27.65	5.71	6.27	-0.56	46.36
22	MCT & Gluc	180	28.64	27.75	3.34	7.09	18.46	5.44	45.04	17.89	11.35	0.94	50.13	-49.19	5.76	7.1	41.97	9.68	17.73	-8.05	40.95
23	MCT & Gluc	240	42.27	38.85	-35.92	10.25	19.41	-54.28	41.28	13.68	20.19	1.6	48.93	-47.33	26.13	-56.02	3.87	15.58	9.03	6.55	56.54
24	MCT & Gluc	300	40.29	42.6	-14.71	-34.37	5.39	-65.86	44.21	15.9	15.27	29.7	118.9	-89.2	11.02	-27.5	10.73	7.21	7.97	-0.76	-39.08
